# Supplementary material for: Association between Sleep Traits and Lung Cancer: A Mendelian Randomization Study
Source: J Immunol Res. 2021 Jun 21;2021:1893882. doi: 10.1155/2021/1893882 (PMC8238591; doi:10.1155/2021/1893882)
Supplement: Supplementary Materials — Supplementary Table 1: two-sample Mendelian randomization estimations showing the effect of sleep traits on cancer using the MR Egger, weighted median, and weighted mode method. Supplementary Table 2: sensitivity analysis performed by Egger regression intercept and heterogeneity test. Supplementary Table 3: SNPs of sleep traits extracted from UK Biobank with statistically significant threshold [P < 5 × 10−8; linkage disequilibrium (LD) r2 < 0.001, LD distance > 10000 kb]. Supplementary Table 4: SNPs used in two-sample Mendelian randomization analysis. Supplementary Table 5: outliers selected by RadialMR and the reanalysis results after excluding outliers. Supplementary Table 6: multivariable two-sample Mendelian randomization estimation showing the effects of different sleep traits on lung cancer. [file 1893882.f1.zip]

Archive with 6 entries (6 files):
- Supplementary Table 1 (1).docx
- Supplementary Table 2 (2).docx
- Supplementary Table 3 (2).docx
- Supplementary Table 4 (1).docx
- Supplementary Table 5 (1).docx
- Supplementary Table 6 (1).docx
